# Supplementary material for: The genus Galumna in Nepalese oribatid mite fauna, with notes on systematic placement of some species (Acari, Oribatida, Galumnidae)
Source: Zookeys. 2014 Sep 1;(438):33–44. doi: 10.3897/zookeys.438.8192 (PMC4155723; doi:10.3897/zookeys.438.8192)
Supplement: XML Treatment for Galumna tetraporosa [file zookeys.438.8192-treatment1.xml]

<!DOCTYPE tp:taxon-treatment
  PUBLIC "-//TaxonX//DTD Taxonomic Treatment Publishing DTD v0 20100105//EN" "tax-treatment-NSO.dtd">
<tp:taxon-treatment xmlns:tp="http://www.plazi.org/taxpub"><tp:treatment-meta><kwd-group><label>Taxon classification</label><kwd><named-content content-type="kingdom">Animalia</named-content></kwd><kwd><named-content content-type="order">Oribatida</named-content></kwd><kwd><named-content content-type="family">Galumnidae</named-content></kwd></kwd-group><mixed-citation publication-type="journal"><person-group><name><surname>Ermilov</surname><given-names>Sergey G.</given-names></name><name><surname>Martens</surname><given-names>Jochen</given-names></name><name><surname>Tolstikov</surname><given-names>Andrei V.</given-names></name></person-group><article-title>The genus <italic>Galumna</italic> in Nepalese oribatid mite fauna, with notes on systematic placement of some species (Acari, Oribatida, Galumnidae)</article-title><source>Zookeys</source><day>1</day><month>9</month><year>2014</year><volume>2014</volume><issue>438</issue><fpage>33</fpage><lpage>44</lpage><pub-id pub-id-type="doi">10.3897/zookeys.438.8192</pub-id></mixed-citation></tp:treatment-meta><tp:nomenclature><tp:taxon-name>
                        <tp:taxon-name-part taxon-name-part-type="genus">Galumna</tp:taxon-name-part>
                        <tp:taxon-name-part taxon-name-part-type="species">tetraporosa</tp:taxon-name-part>
                        <object-id xmlns:xlink="http://www.w3.org/1999/xlink" content-type="zoobank" xlink:type="simple">http://zoobank.org/58AC6AB0-8289-46C9-8BA0-2CADF9DE6029</object-id>
                    </tp:taxon-name><tp:taxon-status xmlns:xlink="http://www.w3.org/1999/xlink" xlink:type="simple">sp. n.</tp:taxon-status><xref ref-type="fig" rid="F1">Figs 1</xref><xref ref-type="fig" rid="F2">–</xref><xref ref-type="fig" rid="F3">5</xref></tp:nomenclature><tp:treatment-sec sec-type="Diagnosis"><title>Diagnosis.</title><p>Body size: 913–979 × 730–763. Rostrum pointed. Rostral and lamellar setae of medium size. Interlamellar setae represented by alveolus. Bothridial setae long, clavate, barbed. Lamellar and sublamellar lines divergent in medio-distal part. Anterior notogastral margin not developed. Notogaster with five pairs of small, rounded porose areas, <italic>Aa</italic> divided into two parts. Median pore absent. Aggenital and ano-adanal setae minute. Postanal porose area present, elongated.</p></tp:treatment-sec><tp:treatment-sec sec-type="Description"><title>Description.</title><p><italic>Measurements</italic>. Body length: 962 (holotype), 913–979 (two paratypes); notogaster width: 730 (holotype), 730–763 (two paratypes).</p><p><italic>Integument</italic>. Body color black to dark brown. Body surface smooth. Pteromorphs with poorly visible radiate wrinkles.</p><p><italic>Prodorsum</italic>. Rostrum with strong tooth (12–20). Rostral setae (<italic>ro</italic>, 53–65) setiform, barbed. Lamellar setae (<italic>le</italic>, 65–77) setiform, little thicker and less barbed than rostral setae. Interlamellar setae absent, represented alveolus. Bothridial setae (<italic>ss</italic>, 114–123) with long stalk and shorter, barbed clavate head. Exobothridial setae absent. Porose areas <italic>Ad</italic> present, elongate oval (24–32 × 12–16), but visible only in dissected specimen. Lamellar lines (<italic>L</italic>) curving backwards; sublamellar lines (<italic>S</italic>) parallel in basal part and divergent in medio-distal part to lamellar lines.</p><p><italic>Notogaster</italic>. Anterior notogastral margin not developed. Dorsophragmata (<italic>D</italic>) of medium size, elongated. Notogastral setae represented by 10 pairs of alveoli. Five pairs of small, rounded porose areas with distinct borders: <italic>Aa</italic> divided into two porose areas – smaller lateral (8–16) and larger medial (20–28); <italic>A1</italic> (12–16) and <italic>A2</italic> (16–28) located close to each other; <italic>A3</italic> (24–36) usually largest. Alveoli <italic>la</italic> inserted posteriorly to <italic>Aa</italic>. Lyrifissures <italic>im</italic> located anteriorly or antero-laterally to <italic>A1</italic>. Opisthonotal gland openings (<italic>gla</italic>) located antero-laterally to <italic>A2</italic>. Median pore absent.</p><p><italic>Gnathosoma</italic>. Generally, morphology of subcapitulum, palps and chelicerae typical for most <tp:taxon-name>Galumnidae</tp:taxon-name> (for example, see <xref ref-type="bibr" rid="B8">Ermilov and Anichkin 2010</xref>, <xref ref-type="bibr" rid="B9">2011</xref>; <xref ref-type="bibr" rid="B11">Ermilov et al. 2011</xref>). Subcapitulum little longer than wide (196 × 192). Subcapitular setae setiform, slightly barbed; <italic>a</italic> (32–36) longer, more barbed and thicker than <italic>m</italic> (24) and <italic>h</italic> (16–20). Two pairs of adoral setae (<italic>or</italic><sub>1</sub>, <italic>or</italic><sub>2</sub>, 20) setiform, barbed. Palps (143) with setation 0–2–1–3–9(+ω). Solenidion straight, thickened, blunt-ended, attached to eupathidium. Chelicerae (246) with two barbed setae; <italic>cha</italic> (94) longer than <italic>chb</italic> (53). Trägårdh’s organ distinct.</p><p><italic>Epimeral and lateral podosomal regions</italic>. Apodemes (1, 2, sejugal, 3) well visible. Four pairs of epimeral setae (<italic>1b</italic>, <italic>3b</italic>, <italic>4a</italic>, <italic>4b</italic>) observed ventrally, all setiform, thin, smooth, similar in length (24–32). Discidia (<italic>dis</italic>) triangular, circumpedal carinae (<italic>cp</italic>) distinct.</p><p><italic>Anogenital region</italic>. Six pairs of genital setae (<italic>g</italic><sub>1</sub>–<italic>g</italic><sub>6</sub>, 24–28) setiform, thin, smooth. Anterior edge of genital figs with three setae. One pair of aggenital (<italic>ag</italic>), two pairs of anal (<italic>an</italic><sub>1</sub>, <italic>an</italic><sub>2</sub>) and three pairs of adanal (<italic>ad</italic><sub>1</sub>–<italic>ad</italic><sub>3</sub>) setae minute, similar in length (4). Adanal setae <italic>ad</italic><sub>3</sub> inserted laterally to adanal lyrifissures <italic>iad</italic>. Postanal porose area (<italic>Ap</italic>) elongated (36–49 × 8–12).</p><p><italic>Legs</italic>. Generally, morphology of leg segments, setae and solenidia typical for most <tp:taxon-name>Galumnidae</tp:taxon-name> (for example, see <xref ref-type="bibr" rid="B8">Ermilov and Anichkin 2010</xref>, <xref ref-type="bibr" rid="B9">2011</xref>; <xref ref-type="bibr" rid="B11">Ermilov et al. 2011</xref>). Formulae of leg setation and solenidia: I (1–4–3–4–20) [1–2–2], II (1–4–3–4–15) [1–1–2], III (1–2–1–3–15) [1–1–0], IV (1–2–2–3–12) [0–1–0]; homology of setae and solenidia indicated in <xref ref-type="table" rid="T1">Table 1</xref>.</p><fig id="F1" position="float" orientation="portrait"><label>Figure 1.</label><caption><p><italic><tp:taxon-name>Galumna tetraporosa</tp:taxon-name></italic> sp. n., adult: dorsal view. Scale bar 200 μm.</p></caption><graphic xmlns:xlink="http://www.w3.org/1999/xlink" xlink:href="zookeys-438-033-g001.jpg" position="float" orientation="portrait" xlink:type="simple"/></fig><fig id="F2" position="float" orientation="portrait"><label>Figure 2.</label><caption><p><italic><tp:taxon-name>Galumna tetraporosa</tp:taxon-name></italic> sp. n., adult: ventral view (gnathosoma and legs not illustrated). Scale bar 200 μm.</p></caption><graphic xmlns:xlink="http://www.w3.org/1999/xlink" xlink:href="zookeys-438-033-g002.jpg" position="float" orientation="portrait" xlink:type="simple"/></fig><fig id="F3" position="float" orientation="portrait"><label>Figures 3–5.</label><caption><p><italic><tp:taxon-name>Galumna tetraporosa</tp:taxon-name></italic> sp. n., adult: <bold>3</bold> dorso-lateral view of prodorsum and anterior part of notogaster and pteromorph <bold>4</bold> pteromorph <bold>5</bold> posterior view of notogaster. Scale bars 200 μm (<bold>3, 5</bold>), 100 μm (<bold>4</bold>).</p></caption><graphic xmlns:xlink="http://www.w3.org/1999/xlink" xlink:href="zookeys-438-033-g003.jpg" position="float" orientation="portrait" xlink:type="simple"/></fig><table-wrap id="T1" position="float" orientation="portrait"><label>Table 1.</label><caption><p>Leg setation and solenidia of adult <italic><tp:taxon-name>Galumna tetraporosa</tp:taxon-name></italic> sp. n. (same data for <italic><tp:taxon-name>Galumna granalata</tp:taxon-name></italic> Aoki, 1984).</p></caption><table><tbody><tr><th rowspan="1" colspan="1" style="text-align:left">Leg</th><th rowspan="1" colspan="1" style="text-align:left">Trochanter</th><th rowspan="1" colspan="1" style="text-align:left">Femur</th><th rowspan="1" colspan="1" style="text-align:left">Genu</th><th rowspan="1" colspan="1" style="text-align:left">Tibia</th><th rowspan="1" colspan="1" style="text-align:left">Tarsus</th></tr><tr><td rowspan="1" colspan="1" style="text-align:left">I</td><td rowspan="1" colspan="1" style="text-align:left"><italic>v</italic>’</td><td rowspan="1" colspan="1" style="text-align:left"><italic>d</italic>, <italic>(l)</italic>, <italic>bv</italic>’’</td><td rowspan="1" colspan="1" style="text-align:left"><italic>(l)</italic>, <italic>v</italic>’, σ</td><td rowspan="1" colspan="1" style="text-align:left"><italic>(l)</italic>, <italic>(v)</italic>, φ<sub>1</sub>, φ<sub>2</sub></td><td rowspan="1" colspan="1" style="text-align:left"><italic>(ft)</italic>, <italic>(tc)</italic>, <italic>(it)</italic>, <italic>(p)</italic>, <italic>(u)</italic>, <italic>(a)</italic>, <italic>s</italic>, <italic>(pv)</italic>, <italic>v</italic>’, <italic>(pl)</italic>, <italic>l</italic>’’, ε, ω<sub>1</sub>, ω<sub>2</sub></td></tr><tr><td rowspan="1" colspan="1" style="text-align:left">II</td><td rowspan="1" colspan="1" style="text-align:left"><italic>v</italic>’</td><td rowspan="1" colspan="1" style="text-align:left"><italic>d</italic>, <italic>(l)</italic>, <italic>bv</italic>’’</td><td rowspan="1" colspan="1" style="text-align:left"><italic>(l)</italic>, <italic>v</italic>’, σ</td><td rowspan="1" colspan="1" style="text-align:left"><italic>(l)</italic>, <italic>(v)</italic>, φ</td><td rowspan="1" colspan="1" style="text-align:left"><italic>(ft)</italic>, <italic>(tc)</italic>, <italic>(it)</italic>, <italic>(p)</italic>, <italic>(u)</italic>, <italic>(a)</italic>, <italic>s</italic>, <italic>(pv)</italic>, ω<sub>1</sub>, ω<sub>2</sub></td></tr><tr><td rowspan="1" colspan="1" style="text-align:left">III</td><td rowspan="1" colspan="1" style="text-align:left"><italic>v</italic>’</td><td rowspan="1" colspan="1" style="text-align:left"><italic>d</italic>, <italic>ev</italic>’</td><td rowspan="1" colspan="1" style="text-align:left"><italic>l</italic>’, σ</td><td rowspan="1" colspan="1" style="text-align:left"><italic>l</italic>’, <italic>(v)</italic>, φ</td><td rowspan="1" colspan="1" style="text-align:left"><italic>(ft)</italic>, <italic>(tc)</italic>, <italic>(it)</italic>, <italic>(p)</italic>, <italic>(u)</italic>, <italic>(a)</italic>, <italic>s</italic>, <italic>(pv)</italic></td></tr><tr><td rowspan="1" colspan="1" style="text-align:left">IV</td><td rowspan="1" colspan="1" style="text-align:left"><italic>v</italic>’</td><td rowspan="1" colspan="1" style="text-align:left"><italic>d</italic>, <italic>ev</italic>’</td><td rowspan="1" colspan="1" style="text-align:left"><italic>d</italic>, <italic>l</italic>’</td><td rowspan="1" colspan="1" style="text-align:left"><italic>l</italic>’, <italic>(v)</italic>, φ</td><td rowspan="1" colspan="1" style="text-align:left"><italic>ft</italic>’’, <italic>(tc)</italic>, <italic>(p)</italic>, <italic>(u)</italic>, <italic>(a)</italic>, <italic>s</italic>, <italic>(pv)</italic></td></tr></tbody></table><table-wrap-foot><fn><p>Roman letters refer to normal setae (ε to famulus), Greek letters to solenidia. Single prime (’) marks setae on anterior and double prime (’’) setae on posterior side of the given leg segment. Parentheses refer to a pair of setae.</p></fn></table-wrap-foot></table-wrap></tp:treatment-sec><tp:treatment-sec sec-type="Type deposition"><title>Type deposition.</title><p>The holotype and one paratype are deposited in the collection of the Senckenberg Institution Frankfurt, Germany; one paratype is deposited in the collection of the Tyumen State University Museum of Zoology, Tyumen, Russia.</p></tp:treatment-sec><tp:treatment-sec sec-type="Etymology"><title>Etymology.</title><p>The specific name “<italic>tetraporosa</italic>” refers to the four notogastral porose areas <italic>Aa</italic>.</p></tp:treatment-sec><tp:treatment-sec sec-type="Remarks"><title>Remarks.</title><p>In having the pointed rostrum and bothridial setae with well developed head, <italic><tp:taxon-name>Galumna tetraporosa</tp:taxon-name></italic> sp. n. is most similar to <italic><tp:taxon-name>Galumna tokyoensis</tp:taxon-name></italic> Aoki, 1966 from the eastern Palaearctic region and <italic><tp:taxon-name>Galumna valida</tp:taxon-name></italic> Aoki, 1994 from the Pacific Islands. However, it clearly differs from both by the absence of interlamellar setae (versus long in <italic><tp:taxon-name>Galumna tokyoensis</tp:taxon-name></italic> and <italic><tp:taxon-name>Galumna valida</tp:taxon-name></italic>) and the presence of two pairs of notogastral porose areas <italic>Aa</italic> (versus one pair in <italic><tp:taxon-name>Galumna tokyoensis</tp:taxon-name></italic> and <italic><tp:taxon-name>Galumna valida</tp:taxon-name></italic>).</p></tp:treatment-sec><ref-list><ref id="B8"><mixed-citation xmlns:xlink="http://www.w3.org/1999/xlink" xlink:type="simple"><person-group><name name-style="western"><surname>Ermilov</surname><given-names>SG</given-names></name><name name-style="western"><surname>Anichkin</surname><given-names>AE</given-names></name></person-group> (<year>2010</year>) <article-title>Three new species of Galumnidae (Acari: Oribatida) from Cat Tien National Park, southern Vietnam.</article-title><source>Zootaxa</source><volume>2681</volume>: <fpage>20</fpage>–<lpage>34</lpage>.</mixed-citation></ref><ref id="B9"><mixed-citation xmlns:xlink="http://www.w3.org/1999/xlink" xlink:type="simple"><person-group><name name-style="western"><surname>Ermilov</surname><given-names>SG</given-names></name><name name-style="western"><surname>Anichkin</surname><given-names>AE</given-names></name></person-group> (<year>2011</year>) <article-title>New oribatid mites of the genera <italic>Pergalumna</italic> and <italic>Galumnella</italic> (Acari, Oribatida, Galumnoidea) from Vietnam.</article-title><source>Acarina</source><volume>19</volume>(<issue>2</issue>): <fpage>242</fpage>–<lpage>251</lpage>. doi: <ext-link ext-link-type="doi" xlink:href="10.1080/01647954.2010.528799" xlink:type="simple">10.1080/01647954.2010.528799</ext-link></mixed-citation></ref><ref id="B11"><mixed-citation xmlns:xlink="http://www.w3.org/1999/xlink" xlink:type="simple"><person-group><name name-style="western"><surname>Ermilov</surname><given-names>SG</given-names></name><name name-style="western"><surname>Sidorchuk</surname><given-names>EA</given-names></name><name name-style="western"><surname>Rybalov</surname><given-names>LB</given-names></name></person-group> (<year>2011</year>) <article-title>Three new species of oribatid mites (Acari: Oribatida: Galumnoidea) from Ethiopia.</article-title><source>International Journal of Acarology</source><volume>37</volume>(<issue>S1</issue>): <fpage>2</fpage>–<lpage>17</lpage>. doi: <ext-link ext-link-type="doi" xlink:href="10.1080/01647954.2010.528799" xlink:type="simple">10.1080/01647954.2010.528799</ext-link></mixed-citation></ref></ref-list></tp:taxon-treatment>
