# Supplementary material for: The genus Galumna in Nepalese oribatid mite fauna, with notes on systematic placement of some species (Acari, Oribatida, Galumnidae)
Source: Zookeys. 2014 Sep 1;(438):33–44. doi: 10.3897/zookeys.438.8192 (PMC4155723; doi:10.3897/zookeys.438.8192)
Supplement: XML Treatment for Galumna granalata [file zookeys.438.8192-treatment2.xml]

<!DOCTYPE tp:taxon-treatment
  PUBLIC "-//TaxonX//DTD Taxonomic Treatment Publishing DTD v0 20100105//EN" "tax-treatment-NSO.dtd">
<tp:taxon-treatment xmlns:tp="http://www.plazi.org/taxpub"><tp:treatment-meta><kwd-group><label>Taxon classification</label><kwd><named-content content-type="kingdom">Animalia</named-content></kwd><kwd><named-content content-type="order">Oribatida</named-content></kwd><kwd><named-content content-type="family">Galumnidae</named-content></kwd></kwd-group><mixed-citation publication-type="journal"><person-group><name><surname>Ermilov</surname><given-names>Sergey G.</given-names></name><name><surname>Martens</surname><given-names>Jochen</given-names></name><name><surname>Tolstikov</surname><given-names>Andrei V.</given-names></name></person-group><article-title>The genus <italic>Galumna</italic> in Nepalese oribatid mite fauna, with notes on systematic placement of some species (Acari, Oribatida, Galumnidae)</article-title><source>Zookeys</source><day>1</day><month>9</month><year>2014</year><volume>2014</volume><issue>438</issue><fpage>33</fpage><lpage>44</lpage><pub-id pub-id-type="doi">10.3897/zookeys.438.8192</pub-id></mixed-citation></tp:treatment-meta><tp:nomenclature><tp:taxon-name>
                        <tp:taxon-name-part taxon-name-part-type="genus">Galumna</tp:taxon-name-part>
                        <tp:taxon-name-part taxon-name-part-type="species">granalata</tp:taxon-name-part>
                    </tp:taxon-name><tp:taxon-authority>Aoki, 1984</tp:taxon-authority><xref ref-type="fig" rid="F4">Figs 6</xref><xref ref-type="fig" rid="F5">–</xref><xref ref-type="fig" rid="F6">10</xref><!--PageBreak--><!--PageBreak--><!--PageBreak--><!--PageBreak--><!--PageBreak--></tp:nomenclature><tp:treatment-sec sec-type="Description"><title>Description.</title><p><italic>Measurements</italic>. Body length: 431–464 (eight specimens); notogaster width: 332–356 (eight specimens).</p><p><italic>Integument</italic>. Body color light brown. Body surface smooth. Pteromorphs with radiate wrinkles and small (length up to 12), elongate, grain-shaped tubercles. Wrinkles and tubercles very poorly visible in some specimens.</p><p><italic>Prodorsum</italic>. Rostrum rounded. Rostral (28–32) and lamellar (16–20) setae setiform, thin, smooth, often not visible in dorsal view. Interlamellar setae minute (4). Bothridial setae (57–65) with long stalk and shorter, barbed, clavate head. Exobothridial setae absent. Porose areas <italic>Ad</italic> present, elongate oval (10–16 × 4–6). Lamellar and sublamellar lines parallel, curving backwards.</p><p><italic>Notogaster</italic>. Anterior notogastral margin well developed, convex. Dorsophragmata of medium size, triangular. Notogastral setae represented by 10 pairs of alveoli. Four pairs of rounded porose areas with distinct borders: <italic>Aa</italic> (16–20) larger than <italic>A1</italic> (12–16), <italic>A2</italic> (8–10) and <italic>A3</italic> (10–16). Alveoli <italic>la</italic> inserted posteriorly to <italic>Aa</italic>. Lyrifissures <italic>im</italic> located between <italic>lm</italic> and <italic>lp</italic>. Opisthonotal gland openings located laterally to <italic>A1</italic>. Median pore present, located little posterior to the virtual line connecting porose areas <italic>A1</italic>.</p><p><italic>Gnathosoma</italic>. Generally, morphology of subcapitulum, palps and chelicerae typical for most <tp:taxon-name>Galumnidae</tp:taxon-name> (for example, see <xref ref-type="bibr" rid="B8">Ermilov and Anichkin 2010</xref>, <xref ref-type="bibr" rid="B9">2011</xref>; <xref ref-type="bibr" rid="B11">Ermilov et al. 2011</xref>). Subcapitulum little longer than wide (106 × 98). Subcapitular setae setiform, smooth; <italic>a</italic> (24) longer and little thicker than <italic>m</italic> (12) and <italic>h</italic> (16). Two pairs of adoral setae (10) setiform, slightly barbed. Palps (86) with setation 0–2–1–3–9(+ω). Solenidion straight, thickened, blunt-ended, attached to eupathidium. Chelicerae (131) with two barbed setae; <italic>cha</italic> (49) longer than <italic>chb</italic> (28). Trägårdh’s organ distinct.</p><p><italic>Epimeral and lateral podosomal regions</italic>. Apodemes (1, 2, sejugal, 3) well visible. Three pairs of epimeral setae (<italic>1a</italic>, <italic>3b</italic>, <italic>4a</italic>) observed ventrally, all setiform, thin, smooth; <italic>1a</italic> and <italic>3b</italic> (12–16) longer than <italic>4a</italic> (8). Discidia triangular, circumpedal carinae distinct.</p><p><italic>Anogenital region</italic>. Six pairs of genital setae (12–16) setiform, thin, smooth. Anterior edge of genital figs with three setae. One pair of aggenital (8), two pairs of anal (4) and three pairs of adanal (4) setae minute. Adanal setae <italic>ad</italic><sub>3</sub> inserted laterally to adanal lyrifissures <italic>iad</italic>. Postanal porose area (<italic>Ap</italic>) very small, rounded (6–12). Ovipositor of typical morphology for <tp:taxon-name>Galumnidae</tp:taxon-name> (<xref ref-type="bibr" rid="B7">Ermilov 2010</xref>): elongate, narrow (183 × 41). Length of lobes 77, length of cylindrical distal part 106. Setae setiform, smooth, ψ<sub>1</sub> ≈ τ<sub>1</sub> (36–41) longer than ψ<sub>2</sub> ≈ τ<sub>a</sub> ≈ τ<sub>b</sub> ≈ τ<sub>c</sub> (16–20). Six setae <italic>k</italic> short (6).</p><!--PageBreak--><p><italic>Legs</italic>. Generally, morphology of leg segments, setae and solenidia typical for most <tp:taxon-name>Galumnidae</tp:taxon-name> (for example, see <xref ref-type="bibr" rid="B8">Ermilov and Anichkin 2010</xref>, <xref ref-type="bibr" rid="B9">2011</xref>; <xref ref-type="bibr" rid="B11">Ermilov et al. 2011</xref>). Formulae of leg setation and solenidia: I (1–4–3–4–20) [1–2–2], II (1–4–3–4–15) [1–1–2], III (1–2–1–3–15) [1–1–0], IV (1–2–2–3–12) [0–1–0]; homology of setae and solenidia indicated in <xref ref-type="table" rid="T1">Table 1</xref>.</p><fig id="F4" position="float" orientation="portrait"><label>Figure 6.</label><caption><p><italic><tp:taxon-name>Galumna granalata</tp:taxon-name></italic> Aoki, 1984, adult: dorsal view. Scale bar 100 μm.</p></caption><graphic xmlns:xlink="http://www.w3.org/1999/xlink" xlink:href="zookeys-438-033-g004.jpg" position="float" orientation="portrait" xlink:type="simple"/></fig><fig id="F5" position="float" orientation="portrait"><label>Figure 7.</label><caption><p><italic><tp:taxon-name>Galumna granalata</tp:taxon-name></italic> Aoki, 1984, adult: ventral view (gnathosoma and legs not illustrated). Scale bar 100 μm.</p></caption><graphic xmlns:xlink="http://www.w3.org/1999/xlink" xlink:href="zookeys-438-033-g005.jpg" position="float" orientation="portrait" xlink:type="simple"/></fig><fig id="F6" position="float" orientation="portrait"><label>Figures 8–10.</label><caption><p><italic><tp:taxon-name>Galumna granalata</tp:taxon-name></italic> Aoki, 1984, adult: <bold>8</bold> dorso-lateral view of prodorsum and anterior part of notogaster and pteromorph <bold>9</bold> pteromorph <bold>10</bold> posterior view of notogaster. Scale bar 100 μm.</p></caption><graphic xmlns:xlink="http://www.w3.org/1999/xlink" xlink:href="zookeys-438-033-g006.jpg" position="float" orientation="portrait" xlink:type="simple"/></fig><!--PageBreak--></tp:treatment-sec><tp:treatment-sec sec-type="Remarks"><title>Remarks.</title><p><italic><tp:taxon-name>Galumna granalata</tp:taxon-name></italic> distinctly differs from other species of the genus <italic><tp:taxon-name>Galumna</tp:taxon-name></italic> by the presence of grain-shaped tubercles (granules in opinion of Aoki) on pteromorphs. The present Nepalese specimens of this species are morphologically and in general appearance similar to the Japanese specimens (<xref ref-type="bibr" rid="B2">Aoki 1984</xref>). Only one difference is that the body body size larger (431–464 × 332–356 versus 310–330 × 250–260 in Japanese specimens). We believe these differences represent intraspecific (e.g. geographical) variability.</p><!--PageBreak--></tp:treatment-sec><tp:treatment-sec><!--Section generated to contain objects referenced in tp:taxon-treatment.--><table-wrap id="T1" position="float" orientation="portrait"><label>Table 1.</label><caption><p>Leg setation and solenidia of adult <italic><tp:taxon-name>Galumna tetraporosa</tp:taxon-name></italic> sp. n. (same data for <italic><tp:taxon-name>Galumna granalata</tp:taxon-name></italic> Aoki, 1984).</p></caption><table><tbody><tr><th rowspan="1" colspan="1" style="text-align:left">Leg</th><th rowspan="1" colspan="1" style="text-align:left">Trochanter</th><th rowspan="1" colspan="1" style="text-align:left">Femur</th><th rowspan="1" colspan="1" style="text-align:left">Genu</th><th rowspan="1" colspan="1" style="text-align:left">Tibia</th><th rowspan="1" colspan="1" style="text-align:left">Tarsus</th></tr><tr><td rowspan="1" colspan="1" style="text-align:left">I</td><td rowspan="1" colspan="1" style="text-align:left"><italic>v</italic>’</td><td rowspan="1" colspan="1" style="text-align:left"><italic>d</italic>, <italic>(l)</italic>, <italic>bv</italic>’’</td><td rowspan="1" colspan="1" style="text-align:left"><italic>(l)</italic>, <italic>v</italic>’, σ</td><td rowspan="1" colspan="1" style="text-align:left"><italic>(l)</italic>, <italic>(v)</italic>, φ<sub>1</sub>, φ<sub>2</sub></td><td rowspan="1" colspan="1" style="text-align:left"><italic>(ft)</italic>, <italic>(tc)</italic>, <italic>(it)</italic>, <italic>(p)</italic>, <italic>(u)</italic>, <italic>(a)</italic>, <italic>s</italic>, <italic>(pv)</italic>, <italic>v</italic>’, <italic>(pl)</italic>, <italic>l</italic>’’, ε, ω<sub>1</sub>, ω<sub>2</sub></td></tr><tr><td rowspan="1" colspan="1" style="text-align:left">II</td><td rowspan="1" colspan="1" style="text-align:left"><italic>v</italic>’</td><td rowspan="1" colspan="1" style="text-align:left"><italic>d</italic>, <italic>(l)</italic>, <italic>bv</italic>’’</td><td rowspan="1" colspan="1" style="text-align:left"><italic>(l)</italic>, <italic>v</italic>’, σ</td><td rowspan="1" colspan="1" style="text-align:left"><italic>(l)</italic>, <italic>(v)</italic>, φ</td><td rowspan="1" colspan="1" style="text-align:left"><italic>(ft)</italic>, <italic>(tc)</italic>, <italic>(it)</italic>, <italic>(p)</italic>, <italic>(u)</italic>, <italic>(a)</italic>, <italic>s</italic>, <italic>(pv)</italic>, ω<sub>1</sub>, ω<sub>2</sub></td></tr><tr><td rowspan="1" colspan="1" style="text-align:left">III</td><td rowspan="1" colspan="1" style="text-align:left"><italic>v</italic>’</td><td rowspan="1" colspan="1" style="text-align:left"><italic>d</italic>, <italic>ev</italic>’</td><td rowspan="1" colspan="1" style="text-align:left"><italic>l</italic>’, σ</td><td rowspan="1" colspan="1" style="text-align:left"><italic>l</italic>’, <italic>(v)</italic>, φ</td><td rowspan="1" colspan="1" style="text-align:left"><italic>(ft)</italic>, <italic>(tc)</italic>, <italic>(it)</italic>, <italic>(p)</italic>, <italic>(u)</italic>, <italic>(a)</italic>, <italic>s</italic>, <italic>(pv)</italic></td></tr><tr><td rowspan="1" colspan="1" style="text-align:left">IV</td><td rowspan="1" colspan="1" style="text-align:left"><italic>v</italic>’</td><td rowspan="1" colspan="1" style="text-align:left"><italic>d</italic>, <italic>ev</italic>’</td><td rowspan="1" colspan="1" style="text-align:left"><italic>d</italic>, <italic>l</italic>’</td><td rowspan="1" colspan="1" style="text-align:left"><italic>l</italic>’, <italic>(v)</italic>, φ</td><td rowspan="1" colspan="1" style="text-align:left"><italic>ft</italic>’’, <italic>(tc)</italic>, <italic>(p)</italic>, <italic>(u)</italic>, <italic>(a)</italic>, <italic>s</italic>, <italic>(pv)</italic></td></tr></tbody></table><table-wrap-foot><fn><p>Roman letters refer to normal setae (ε to famulus), Greek letters to solenidia. Single prime (’) marks setae on anterior and double prime (’’) setae on posterior side of the given leg segment. Parentheses refer to a pair of setae.</p></fn></table-wrap-foot></table-wrap></tp:treatment-sec><ref-list><ref id="B8"><mixed-citation xmlns:xlink="http://www.w3.org/1999/xlink" xlink:type="simple"><person-group><name name-style="western"><surname>Ermilov</surname><given-names>SG</given-names></name><name name-style="western"><surname>Anichkin</surname><given-names>AE</given-names></name></person-group> (<year>2010</year>) <article-title>Three new species of Galumnidae (Acari: Oribatida) from Cat Tien National Park, southern Vietnam.</article-title><source>Zootaxa</source><volume>2681</volume>: <fpage>20</fpage>–<lpage>34</lpage>.</mixed-citation></ref><ref id="B9"><mixed-citation xmlns:xlink="http://www.w3.org/1999/xlink" xlink:type="simple"><person-group><name name-style="western"><surname>Ermilov</surname><given-names>SG</given-names></name><name name-style="western"><surname>Anichkin</surname><given-names>AE</given-names></name></person-group> (<year>2011</year>) <article-title>New oribatid mites of the genera <italic>Pergalumna</italic> and <italic>Galumnella</italic> (Acari, Oribatida, Galumnoidea) from Vietnam.</article-title><source>Acarina</source><volume>19</volume>(<issue>2</issue>): <fpage>242</fpage>–<lpage>251</lpage>. doi: <ext-link ext-link-type="doi" xlink:href="10.1080/01647954.2010.528799" xlink:type="simple">10.1080/01647954.2010.528799</ext-link></mixed-citation></ref><ref id="B11"><mixed-citation xmlns:xlink="http://www.w3.org/1999/xlink" xlink:type="simple"><person-group><name name-style="western"><surname>Ermilov</surname><given-names>SG</given-names></name><name name-style="western"><surname>Sidorchuk</surname><given-names>EA</given-names></name><name name-style="western"><surname>Rybalov</surname><given-names>LB</given-names></name></person-group> (<year>2011</year>) <article-title>Three new species of oribatid mites (Acari: Oribatida: Galumnoidea) from Ethiopia.</article-title><source>International Journal of Acarology</source><volume>37</volume>(<issue>S1</issue>): <fpage>2</fpage>–<lpage>17</lpage>. doi: <ext-link ext-link-type="doi" xlink:href="10.1080/01647954.2010.528799" xlink:type="simple">10.1080/01647954.2010.528799</ext-link></mixed-citation></ref><ref id="B7"><mixed-citation xmlns:xlink="http://www.w3.org/1999/xlink" xlink:type="simple"><person-group><name name-style="western"><surname>Ermilov</surname><given-names>SG</given-names></name></person-group> (<year>2010</year>) <article-title>The structure of ovipositors in higher oribatid mites (Acari, Oribatida, Brachypylina).</article-title><source>Zool. Zh.</source><volume>89</volume>(<issue>6</issue>): <fpage>694</fpage>–<lpage>702</lpage>.</mixed-citation></ref><ref id="B2"><mixed-citation xmlns:xlink="http://www.w3.org/1999/xlink" xlink:type="simple"><person-group><name name-style="western"><surname>Aoki</surname><given-names>J</given-names></name></person-group> (<year>1984</year>) <article-title>New and unrecorded oribatid mites from Amami-Ohshima island, southwest.</article-title><source>Zoological Society of Japan</source><volume>1</volume>: <fpage>132</fpage>–<lpage>147</lpage>.</mixed-citation></ref></ref-list></tp:taxon-treatment>
